# Supplementary material for: Quercetin Attenuates Quinocetone-Induced Cell Apoptosis In Vitro by Activating the P38/Nrf2/HO-1 Pathway and Inhibiting the ROS/Mitochondrial Apoptotic Pathway
Source: Antioxidants (Basel). 2022 Jul 30;11(8):1498. doi: 10.3390/antiox11081498 (PMC9405464; doi:10.3390/antiox11081498)
Supplement: Supplementary file 1 [file antioxidants-11-01498-s001.zip]

Archive with 1 entries (1 files):
- antioxidants-1806320-supplementary.pdf
